# Supplementary material for: Interventional treatment for azygos vein steal syndrome after bidirectional Glenn procedure in cyanotic congenital heart disease: a retrospective study
Source: PeerJ. 2025 Sep 10;13:e20022. doi: 10.7717/peerj.20022 (PMC12433195; doi:10.7717/peerj.20022)
Supplement: Supplemental Information 1 [file peerj-13-20022-s001.xlsx]

## Sheet: Sheet1
gender	age(year)		heught	weight	Glenn	interventional operation	Fontan	Adverse events during postoperative follow-up	NYHA		blood pressure				cardiothoracic ratio		femoral artery oxygen saturation		systolic pulmonary artery pressure		diastolic pulmonary artery pressure		mean pulmonary artery pressure		superior vena cava pressure		aortic diameter（mm）		aortic sinus（mm）		Ascending aortic		anteroposterior diameter of left atrium(LA)（mm）		LA/Ao		eft ventricular end-diastolic diameter（mm）		ejection fraction,%		main pulmonary artery（mm）		left pulmonary artery（mm)		right pulmonary artery		Pulmonary valve systolic velocitym/s		Pulmonary valve systolic pressure differencemmHg
											（SBP)		（DBP)		pre	post	pre	post	pre	post	pre	post	pre	post	pre	post	pre	post	pre	post	pre	post	pre	post	pre	post	pre	post	pre	post	pre	post	pre	post	pre	post	pre	post	pre
	Surgery	interventional operation	interventional operation	interventional operation					pre	post	pre	post	pre	post
M	1	11	125	23	2004-03-17	2013-05-23	no	no	2	2	128	100	96	70	0.5	0.5	77	89	9	14	6	11	7	12	8	12	21	22	27	27	30	30	23	24	0.77	0.8	27	29	65	66	17	11	10	8	13	9	3	3.2	44
F	4	15	170	50	2005-05-18	2014-07-01	no	no	2	2	124	110	90	85	0.38	0.39	68.7	82.2	12	11	10	9	11	10	12	10	24	24	29	29	30	30	25	20	0.83	0.67	33	34	60	60	16	18	13	14	15	16	3.4	4.087	46.2
M	4	8	120	21	2006-02-15	2009-12-07	no	no	3	3	96	98	78	72	0.53	0.53	75	90	19	17	14	13	17	15	16	16	22	22	25	25	28	28	19	20	0.7	0.7	24	27	69	70	11	12	7	8	6	7	4	4.2	70
M	4	11	125	26	2006-01-09	2013-11-13	no	no	2	2	108	100	72	60	0.56	0.52	76	82	11	11	7	7	9	9	10	11	19	19	26	26	25	30	24	25	0.96	0.83	46	40	60	60	15	15	12	9	12	9	5	4.4	78
M	13	15	165	37	2006-08-17	2007-12-25	no	no	2	2	90	95	65	60	0.45	0.45	74	87	14	13	10	10	12	12	12	13	21	21	28	27	22	23	26	26	1.18	1.13	44	47	59	60	9	9	7	7	6	7	3.8	4	57.8
F	6	8	112	27.5	2012-02-24	2014-04-14	2014-09-15	no	3	2	90	90	60	60	0.53	0.43	78	88	18	18	12	13	14	16	14	17	19	19	27	25	24	21	37	37	1.54	1.6	43	45	64	61.4	16	14	9.7	10.2	13	8.7	4.22	4.68	71.3
M	7	9	113	26.3	2012-05-29	2014-05-28	no	no	2	2	85	100	94	70	0.51	0.45	75	85	17	16	8	15	12	15	15	14	23	20	29	28	24	26	28	26	1.2	0.99	43	36	64.5	60	11	18	8	8	7	8	0.652	2.078	1.7
F	14	36	154	46	1995	2018-01-03	no	no	3	3	105	105	75	75	0.37	0.38	73	89	6	8	4	6	5	7	5	5	24	25	30	33	24	29	21	24	0.88	0.83	36	35	62	60	12	18	8	14	9	13	3.9	3.5	60.8
M	12	17	172	52	2009-11-13	2014-01-10	no	no	3	2	143	100	72	60	0.55	0.55	82	89	9	19	5	10	8	13	5	11	33	29	45	46	43	38	36	45	0.8	1.2	59	46	42	40	12	14	6	7	6	7	4.3	3.81	74
F	7	17	165	45	2002	2014-07-29	no	no	2	2	94	105	58	75	0.48	0.48	71	87	13	15	5	6	10	12	10	12	27	20	31	31	27	27	35	34	1.3	1.3	40	43	65	58.1	13	12	14	15	14	15	3.9	4.023	60.8
F	5	13	157	36	2006	2015-03-18	no	no	3	3	102	100	48	70	0.46	0.46	79	85	15	16	14	15	14	15	14	15	26	27	36	39	35	38	21	20	0.6	0.53	32	30	63	62.9	13	12	11	12	13	14	4.5	2.955	81
M	2	9	136	24.5	2007-10-01	2015-08-20	2015-09-09	no	2	2	102	100	63	70	0.52	0.45	72	89	13	15	8	9	10	12	14	15	20	18	25	26	20	23	29	26	1.5	1.1	51	52	57	72	14	14	12	11	8	9	1.3	1.603	6.8
M	3	12	157	47	2008	2017-12-07	2018-07-24	no	2	2	113	110	63	80	0.35	0.47	74	88	9	10	7	10	8	9	9	9	21	23	29	33	26	27	25	23	0.96	0.9	50	50	55	62	14	19	12	12	11	12	4	0.8	64
[truncated: 11 more columns]
